# Supplementary material for: In Silico Pan-Cancer Analysis Reveals Prognostic Role of the Erythroferrone (ERFE) Gene in Human Malignancies
Source: Int J Mol Sci. 2023 Jan 15;24(2):1725. doi: 10.3390/ijms24021725 (PMC9864255; doi:10.3390/ijms24021725)
Supplement: Supplementary file 1 [file ijms-24-01725-s001.zip]

Archive with 1 entries (1 files):
- ijms-2113255-supplementary.pdf
